# Supplementary material for: Modeling 5-FU-Induced Chemotherapy Selection of a Drug-Resistant Cancer Stem Cell Subpopulation
Source: Curr Oncol. 2024 Feb 25;31(3):1221–34. doi: 10.3390/curroncol31030091 (PMC10968802; doi:10.3390/curroncol31030091)
Supplement: Supplementary file 1 [file curroncol-31-00091-s001.zip]

Archive with 36 entries (36 files):
- S01.pdf
- __MACOSX/._S01.pdf
- S02.pdf
- __MACOSX/._S02.pdf
- S03.tif
- __MACOSX/._S03.tif
- S04.tif
- __MACOSX/._S04.tif
- S05.tif
- __MACOSX/._S05.tif
- S06.tif
- __MACOSX/._S06.tif
- S07.tif
- __MACOSX/._S07.tif
- S08.tif
- __MACOSX/._S08.tif
- S09.tif
- __MACOSX/._S09.tif
- S10.tif
- __MACOSX/._S10.tif
- S11.tif
- __MACOSX/._S11.tif
- S12.tif
- __MACOSX/._S12.tif
- S13.tif
- __MACOSX/._S13.tif
- S14.tif
- __MACOSX/._S14.tif
- S15 MDA Control + 5FU CD24- Abcg2+ ALDH+ i CD24- CD44+ gating strategy.tif
- __MACOSX/._S15 MDA Control + 5FU CD24- Abcg2+ ALDH+ i CD24- CD44+ gating strategy.tif
- S16 MDA MB Control + 5FU ALDH+ rep plots.tiff
- __MACOSX/._S16 MDA MB Control + 5FU ALDH+ rep plots.tiff
- S17 HCT control + 5FU CD44+ i ALDH1+  gating strategy.tif
- __MACOSX/._S17 HCT control + 5FU CD44+ i ALDH1+  gating strategy.tif
- S18 HCT control + 5FU CD44+ ABCG2+ ALDH1+ gating strategy.tif
- __MACOSX/._S18 HCT control + 5FU CD44+ ABCG2+ ALDH1+ gating strategy.tif
